# Supplementary material for: Scaling Concepts in Serpin Polymer Physics
Source: Materials (Basel). 2021 May 15;14(10):2577. doi: 10.3390/ma14102577 (PMC8156723; doi:10.3390/ma14102577)
Supplement: Supplementary file 1 [file materials-14-02577-s001.zip]

Archive with 1 entries (1 files):
- materials-14-02577-s1.pdf
